# Supplementary material for: A new minute Pristimantis (Amphibia: Anura: Strabomantidae) from the Andes of southern Ecuador
Source: PLoS One. 2018 Aug 29;13(8):e0202332. doi: 10.1371/journal.pone.0202332 (PMC6114709; doi:10.1371/journal.pone.0202332)
Supplement: S3 Table — Each of the recordings are from distinct males. Values are given as average ± SD (range) and n measured parameter. (XLSX) [file pone.0202332.s005.xlsx]

## Sheet: Summary data
Audio file name	Fonoteca UTPL	Voucher	Locality	Coordinates	Altitude (m)	Date	Time	Recording distance	Air temperature (°C)	Air humidity (%)	Note duration (s)	Inter-note interval (s)	Note rate (notes/sec)	Dominant frequency (Hz)	Freq 5% (Hz)	Freq 95% (Hz)	Number of visible harmonics
LS110332	FUTPL 219	no	Ecuador, Loja province, Saraguro canton, 21 km (by road) E of Urdaneta	3.58612° S, 79.07516° W	3300	2016.07.08	20:13:00	1.5 m	8	91.5	0.009 ± 0.0004 (0.008–0.010) n = 30	0.291 ± 0.0036 (0.283–0.299) n = 29	3.42	3273 n = 30	3072.1 ± 65.310 (2928.5–3100.8) n = 30	3445.3 n = 30	3
LS110333	FUTPL 220	MUTPL 239	Ecuador, Loja province, Saraguro canton, 21 km (by road) E of Urdaneta	3.58612° S, 79.07516° W	3300	2016.07.08	20:49:00	1 m	7	95	0.009 ± 0.0007 (0.008–0.012) n = 30	0.319 ± 0.0093 (0.300–0.342) n = 29	3.08	3215.6 ± 41.282 (3186.9–3273.0) n = 30	3100.8 n = 30	3405.1 ± 43.689 (3359.2–3445.3) n = 30	3
LS110336	FUTPL 221	MUTPL 240	Ecuador, Loja province, Saraguro canton, 19 km (by road) E of Urdaneta	3.58055° S, 79.09312° W	3296	2016.07.09	19:28:00	60 cm	7.5	95.5	0.008 ± 0.0004 (0.007–0.010) n = 30	0.293 ± 0.0060 (0.280–0.312) n = 29	3.27	3238.6 ± 42.901 (3186.9–3273.0) n = 30	3100.8 n = 30	3445.3 n = 30	3–4
LS110344	FUTPL 222	MUTPL 246	Ecuador, Loja province, Saraguro canton, 21 km (by road) E of Urdaneta	3.58612° S, 79.07516° W	3300	2016.07.23	20:00:00	50 cm	8	86.5	0.015 ± 0.0005 (0.015–0.016) n = 30	0.274 ± 0.0045 (0.265–0.281) n = 29	3.49	3143.9 ± 43.786 (3100.8–3186.9) n = 30	3014.6 n = 30	3359.2 n = 30	3
LS110352	FUTPL 223	no	Ecuador, Loja province, Saraguro canton, 14 km (by road) E of Urdaneta	3.58554° S, 79.11323° W	3108	2016.07.23	22:14:00	50 cm	8.5	82.5	0.015 ± 0.0011 (0.010–0.016) n = 30	0.301 ± 0.0074 (0.289–0.325) n = 29	3.18	3186.9 n = 30	3063.4 ± 43.445 (3014.6–3100.8) n = 30	3413.7 ± 42.200 (3359.2–3445.3) n = 30	4
LS110372	FUTPL 224	no	Ecuador, Loja province, Saraguro canton, 14 km (by road) E of Urdaneta	3.58554° S, 79.11323° W	3108	2016.08.04	19:13:00	1 m	8.5	84	0.011 ± 0.0012 (0.009–0.014) n = 30	0.284 ± 0.0094 (0.266–0.310) n = 29	3.25	3135.2 ± 42.901 (3100.8–3186.9) n = 30	2931.4 ± 15.720 (2928.5–3014.6) n = 30	3413.7 ± 42.200 (3359.2–3445.3) n = 30	4
LS110374	FUTPL 225	no	Ecuador, Loja province, Saraguro canton, 14 km (by road) E of Urdaneta	3.58554° S, 79.11323° W	3108	2016.08.04	19:21:00	50 cm	8	87.5	0.011 ± 0.0006 (0.010–0.012) n = 30	0.274 ± 0.0083 (0.257–0.286) n = 29	3.53	3359.2 n = 30	3267.3 ± 21.844 (3186.9–3273.0) n = 30	3519.9 ± 43.704 (3445.3–3617.6) n = 30	3
LS110496	FUTPL 226	no	Ecuador, Loja province, Saraguro canton, 17 km (by road) E of Urdaneta	3.56955° S, 79.11258° W	3094	2017.05.14	19:11:00	1 m	11	89	0.014 ± 0.0018 (0.011–0.017) n = 30	0.245 ± 0.0062 (0.235–0.264) n = 29	3.71	3275.9 ± 15.738 (3273.0–3359.2) n = 30	3186.9 n = 30	3436.7 ± 26.272 (3359.2–3445.3) n = 30	3–4
LS110497	FUTPL 227	no	Ecuador, Loja province, Saraguro canton, 17 km (by road) E of Urdaneta	3.56955° S, 79.11258° W	3094	2017.05.14	19:13:00	1 m	11	89	0.023 ± 0.0007 (0.021–0.024) n = 30	0.232 ± 0.0033 (0.225–0.238) n = 29	4	3198.4 ± 29.769 (3186.9–3273.0) n = 30	3100.8 n = 30	3367.8 ± 26.272 (3359.2–3445.3) n = 30	3
LS110627	FUTPL 228	no	Ecuador, Loja province, Saraguro canton, 19 km (by road) E of Urdaneta	3.58122° S, 79.09400° W	3250.79	2018.01.18	21:58:00	2 m	9	85	0.012 ± 0.0007 (0.011–0.013) n = 30	0.333 ± 0.0089 (0.316–0.354) n = 29	2.84	3014.6 n = 30	2888.3 ± 43.689 (2842.4–2928.5) n = 30	3252.9 ± 37.039 (3186.9–3273.0) n = 30	4
LS110629	FUTPL 229	no	Ecuador, Loja province, Saraguro canton, 19 km (by road) E of Urdaneta	3.58105° S, 79.09355° W	3265.74	2018.01.18	22:06:00	2 m	9.5	85	0.011 ± 0.0013 (0.008–0.014) n = 30	0.305 ± 0.0048 (0.298–0.317) n = 29	3.2	3059.2 ± 43.837 (3014.6–3100.8) n = 30	2928.5 n = 30	3237.4 ± 43.156 (3186.9–3273.0) n = 30	3–4
										Total	0.013 ± 0.0040 (0.007–0.024) n = 330	0.287 ± 0.0292 (0.225–0.354) n = 319	3.36 ± 0.318 (2.84–4.00) n = 11	3190.8 ± 99.873 (3014.6–3359.2) n = 330	3059.5 ± 112.207 (2842.4–3273.0) n = 330	3390.5 ± 86.571 (3186.9–3617.6) n = 330	3–4

## Sheet: Raw data
Track	Note duration (30) Delta Time	Inter-note interval (29)	Note rate (100)	Peak frequency (30)	Freq 5%	Freq 95%	Number harmonics
LS110332	0.009	0.288	29.238	3273	2928.5	3445.3	3
	0.009	0.291	100	3273	2928.5	3445.3	3
	0.01	0.287	3.42021	3273	2928.5	3445.3	3
	0.01	0.289		3273	3100.8	3445.3	3
	0.009	0.29		3273	3100.8	3445.3	3
	0.009	0.29		3273	3100.8	3445.3	3
	0.009	0.294		3273	3100.8	3445.3	3
	0.009	0.291		3273	3100.8	3445.3	3
	0.009	0.287		3273	3100.8	3445.3	3
	0.009	0.289		3273	3100.8	3445.3	3
	0.009	0.293		3273	3100.8	3445.3	3
	0.008	0.288		3273	3100.8	3445.3	3
	0.01	0.292		3273	3100.8	3445.3	3
	0.009	0.289		3273	3100.8	3445.3	3
	0.009	0.294		3273	3100.8	3445.3	3
	0.009	0.292		3273	3100.8	3445.3	3
	0.009	0.293		3273	3100.8	3445.3	3
	0.009	0.29		3273	3100.8	3445.3	3
	0.009	0.291		3273	3100.8	3445.3	3
	0.009	0.296		3273	3100.8	3445.3	3
	0.009	0.294		3273	3100.8	3445.3	3
	0.009	0.291		3273	3100.8	3445.3	3
	0.009	0.283		3273	3100.8	3445.3	3
	0.009	0.292		3273	3100.8	3445.3	3
	0.009	0.292		3273	3100.8	3445.3	3
	0.009	0.299		3273	3100.8	3445.3	3
	0.009	0.291		3273	3100.8	3445.3	3
	0.009	0.285		3273	3100.8	3445.3	3
	0.009	0.299		3273	2928.5	3445.3	3
	0.009			3273	2928.5	3445.3	3
LS110333	0.012	0.317	32.443	3186.9	3100.8	3359.2	4
	0.009	0.331	100	3186.9	3100.8	3359.2	4
	0.009	0.339	3.08233	3186.9	3100.8	3445.3	4
	0.009	0.325		3186.9	3100.8	3359.2	4
	0.009	0.342		3186.9	3100.8	3359.2	4
	0.01	0.325		3273	3100.8	3445.3	4
	0.009	0.316		3186.9	3100.8	3445.3	4
	0.01	0.313		3186.9	3100.8	3359.2	4
	0.01	0.317		3186.9	3100.8	3359.2	4
	0.009	0.305		3273	3100.8	3445.3	4
	0.009	0.324		3186.9	3100.8	3359.2	4
	0.009	0.328		3273	3100.8	3445.3	4
	0.009	0.323		3186.9	3100.8	3445.3	4
	0.009	0.318		3186.9	3100.8	3359.2	4
	0.01	0.313		3273	3100.8	3359.2	4
	0.009	0.318		3273	3100.8	3445.3	4
	0.01	0.304		3273	3100.8	3445.3	4
	0.01	0.316		3186.9	3100.8	3445.3	4
	0.01	0.311		3186.9	3100.8	3445.3	4
	0.009	0.315		3186.9	3100.8	3359.2	4
	0.01	0.325		3273	3100.8	3359.2	4
	0.009	0.32		3186.9	3100.8	3359.2	4
	0.009	0.311		3186.9	3100.8	3359.2	4
	0.009	0.321		3273	3100.8	3359.2	4
	0.009	0.324		3273	3100.8	3445.3	4
	0.01	0.322		3186.9	3100.8	3445.3	4
	0.009	0.314		3186.9	3100.8	3445.3	4
	0.01	0.3		3186.9	3100.8	3445.3	4
	0.009	0.318		3273	3100.8	3445.3	4
	0.009			3186.9	3100.8	3445.3	4
LS110336	0.01	0.289	20.767	3186.9	3100.8	3445.3	3
	0.008	0.289	68	3273	3100.8	3445.3	3
	0.008	0.294	3.27443	3273	3100.8	3445.3	3
	0.007	0.291		3273	3100.8	3445.3	3
	0.008	0.285		3186.9	3100.8	3445.3	3
	0.008	0.288		3273	3100.8	3445.3	3
	0.008	0.292		3273	3100.8	3445.3	3
	0.008	0.292		3186.9	3100.8	3445.3	3
	0.008	0.29		3273	3100.8	3445.3	3
	0.008	0.301		3186.9	3100.8	3445.3	3
	0.008	0.299		3186.9	3100.8	3445.3	4
	0.008	0.292		3186.9	3100.8	3445.3	4
	0.008	0.294		3273	3100.8	3445.3	4
	0.008	0.292		3273	3100.8	3445.3	4
	0.008	0.293		3273	3100.8	3445.3	4
	0.008	0.295		3186.9	3100.8	3445.3	4
	0.008	0.295		3273	3100.8	3445.3	4
	0.008	0.312		3273	3100.8	3445.3	3
	0.008	0.28		3273	3100.8	3445.3	3
	0.008	0.285		3186.9	3100.8	3445.3	3
	0.008	0.3		3273	3100.8	3445.3	3
	0.008	0.292		3273	3100.8	3445.3	4
	0.008	0.301		3186.9	3100.8	3445.3	3
	0.008	0.287		3273	3100.8	3445.3	3
	0.008	0.294		3186.9	3100.8	3445.3	3
	0.008	0.29		3273	3100.8	3445.3	4
	0.008	0.293		3186.9	3100.8	3445.3	4
	0.008	0.289		3273	3100.8	3445.3	4
	0.008	0.294		3273	3100.8	3445.3	4
	0.008			3186.9	3100.8	3445.3	3
LS110344 - EXTRA	0.016	0.277	28.673	3186.9	3014.6	3359.2	3
	0.015	0.269	100	3186.9	3014.6	3359.2	3
	0.015	0.273	3.4876	3186.9	3014.6	3359.2	3
	0.015	0.279		3100.8	3014.6	3359.2	3
	0.015	0.274		3186.9	3014.6	3359.2	3
	0.016	0.268		3186.9	3014.6	3359.2	3
	0.016	0.27		3186.9	3014.6	3359.2	3
	0.015	0.278		3186.9	3014.6	3359.2	3
	0.016	0.278		3100.8	3014.6	3359.2	3
	0.015	0.278		3186.9	3014.6	3359.2	3
	0.016	0.269		3100.8	3014.6	3359.2	3
	0.016	0.268		3100.8	3014.6	3359.2	3
	0.016	0.274		3100.8	3014.6	3359.2	3
	0.015	0.271		3100.8	3014.6	3359.2	3
	0.016	0.265		3186.9	3014.6	3359.2	3
	0.015	0.273		3186.9	3014.6	3359.2	3
	0.015	0.276		3186.9	3014.6	3359.2	3
	0.015	0.277		3186.9	3014.6	3359.2	3
	0.015	0.281		3100.8	3014.6	3359.2	3
	0.015	0.275		3100.8	3014.6	3359.2	3
	0.016	0.27		3100.8	3014.6	3359.2	3
	0.016	0.277		3186.9	3014.6	3359.2	3
	0.016	0.271		3100.8	3014.6	3359.2	3
	0.015	0.278		3186.9	3014.6	3359.2	3
	0.016	0.281		3100.8	3014.6	3359.2	3
	0.016	0.268		3100.8	3014.6	3359.2	3
	0.015	0.279		3100.8	3014.6	3359.2	3
	0.015	0.271		3186.9	3014.6	3359.2	3
	0.015	0.27		3100.8	3014.6	3359.2	3
	0.015			3100.8	3014.6	3359.2	3
LS110352	0.015	0.293	31.4	3186.9	3100.8	3445.3	4
	0.015	0.311	100	3186.9	3100.8	3359.2	4
	0.015	0.301	3.18471	3186.9	3014.6	3445.3	4
	0.014	0.301		3186.9	3100.8	3445.3	4
	0.01	0.303		3186.9	3100.8	3359.2	4
	0.014	0.303		3186.9	3100.8	3445.3	4
	0.014	0.31		3186.9	3014.6	3445.3	4
	0.015	0.29		3186.9	3014.6	3445.3	4
	0.014	0.295		3186.9	3014.6	3445.3	4
	0.015	0.31		3186.9	3014.6	3445.3	4
	0.014	0.299		3186.9	3100.8	3445.3	4
	0.015	0.306		3186.9	3100.8	3359.2	4
	0.015	0.299		3186.9	3014.6	3445.3	4
	0.015	0.299		3186.9	3014.6	3359.2	4
	0.015	0.303		3186.9	3014.6	3445.3	4
	0.015	0.295		3186.9	3014.6	3445.3	4
	0.015	0.296		3186.9	3100.8	3359.2	4
	0.014	0.299		3186.9	3100.8	3445.3	4
	0.015	0.306		3186.9	3100.8	3359.2	4
	0.015	0.308		3186.9	3100.8	3445.3	4
	0.015	0.298		3186.9	3100.8	3359.2	4
	0.016	0.289		3186.9	3100.8	3359.2	4
	0.014	0.301		3186.9	3100.8	3359.2	4
	0.015	0.3		3186.9	3014.6	3445.3	4
	0.014	0.303		3186.9	3014.6	3445.3	4
	0.016	0.303		3186.9	3014.6	3445.3	4
	0.015	0.291		3186.9	3100.8	3359.2	4
	0.015	0.299		3186.9	3100.8	3359.2	4
	0.014	0.325		3186.9	3014.6	3445.3	4
	0.016			3186.9	3100.8	3445.3	4
LS110372	0.009	0.282	30.736	3186.9	2928.5	3445.3	4
	0.009	0.281	100	3186.9	2928.5	3445.3	4
	0.012	0.288	3.25351	3100.8	2928.5	3445.3	4
	0.012	0.272		3100.8	2928.5	3359.2	4
	0.012	0.291		3100.8	2928.5	3359.2	4
	0.012	0.266		3186.9	2928.5	3445.3	4
	0.012	0.279		3100.8	2928.5	3359.2	4
	0.012	0.284		3100.8	2928.5	3445.3	4
	0.012	0.275		3100.8	2928.5	3445.3	4
	0.011	0.277		3100.8	2928.5	3445.3	4
	0.012	0.281		3100.8	2928.5	3445.3	4
	0.011	0.275		3100.8	2928.5	3359.2	4
	0.011	0.281		3100.8	2928.5	3445.3	4
	0.01	0.279		3186.9	2928.5	3445.3	4
	0.012	0.273		3186.9	2928.5	3445.3	4
	0.012	0.282		3186.9	2928.5	3445.3	4
	0.014	0.297		3100.8	2928.5	3445.3	4
	0.012	0.284		3100.8	2928.5	3445.3	4
	0.011	0.29		3100.8	2928.5	3359.2	4
	0.012	0.277		3100.8	3014.6	3445.3	4
	0.011	0.286		3186.9	2928.5	3445.3	4
	0.011	0.283		3100.8	2928.5	3359.2	4
	0.012	0.276		3186.9	2928.5	3359.2	4
	0.012	0.282		3100.8	2928.5	3359.2	4
	0.011	0.292		3100.8	2928.5	3359.2	4
	0.011	0.29		3100.8	2928.5	3359.2	4
	0.009	0.31		3186.9	2928.5	3359.2	4
	0.009	0.291		3186.9	2928.5	3445.3	4
	0.01	0.303		3186.9	2928.5	3445.3	4
	0.01			3186.9	2928.5	3445.3	4
LS110374	0.01	0.282	28.321	3359.2	3273	3531.4	3
	0.01	0.278	100	3359.2	3273	3531.4	3
	0.011	0.284	3.53095	3359.2	3273	3445.3	3
	0.011	0.282		3359.2	3273	3531.4	3
	0.01	0.285		3359.2	3273	3531.4	3
	0.011	0.281		3359.2	3273	3445.3	3
	0.01	0.283		3359.2	3273	3531.4	3
	0.01	0.269		3359.2	3273	3531.4	3
	0.011	0.286		3359.2	3273	3617.6	3
	0.012	0.283		3359.2	3273	3445.3	3
	0.01	0.272		3359.2	3273	3531.4	3
	0.011	0.274		3359.2	3186.9	3531.4	3
	0.01	0.267		3359.2	3186.9	3531.4	3
	0.01	0.276		3359.2	3273	3531.4	3
	0.01	0.268		3359.2	3273	3531.4	3
	0.01	0.265		3359.2	3273	3531.4	3
	0.01	0.279		3359.2	3273	3531.4	3
	0.011	0.26		3359.2	3273	3531.4	3
	0.01	0.273		3359.2	3273	3531.4	3
	0.011	0.276		3359.2	3273	3531.4	3
	0.011	0.257		3359.2	3273	3531.4	3
	0.011	0.277		3359.2	3273	3445.3	3
	0.01	0.257		3359.2	3273	3531.4	3
	0.01	0.271		3359.2	3273	3617.6	3
	0.011	0.267		3359.2	3273	3531.4	3
	0.01	0.274		3359.2	3273	3531.4	3
	0.011	0.281		3359.2	3273	3445.3	3
	0.011	0.283		3359.2	3273	3531.4	3
	0.011	0.269		3359.2	3273	3445.3	3
	0.011			3359.2	3273	3531.4	3
LS110496	0.016	0.235	26.924	3273	3186.9	3445.3	6
	0.016	0.237	100	3273	3186.9	3445.3	6
	0.015	0.245	3.71416	3273	3186.9	3445.3	6
	0.015	0.235		3359.2	3186.9	3445.3	6
	0.015	0.243		3273	3186.9	3445.3	6
	0.017	0.245		3273	3186.9	3445.3	6
	0.011	0.249		3273	3186.9	3445.3	4
	0.011	0.245		3273	3186.9	3445.3	3
	0.011	0.242		3273	3186.9	3445.3	4
	0.014	0.241		3273	3186.9	3445.3	4
	0.012	0.25		3273	3186.9	3445.3	4
	0.012	0.243		3273	3186.9	3445.3	6
	0.014	0.252		3273	3186.9	3445.3	6
	0.013	0.245		3273	3186.9	3445.3	4
	0.013	0.251		3273	3186.9	3359.2	6
	0.015	0.241		3273	3186.9	3445.3	6
	0.013	0.248		3273	3186.9	3445.3	6
	0.014	0.24		3273	3186.9	3445.3	4
	0.013	0.25		3273	3186.9	3445.3	6
	0.016	0.243		3273	3186.9	3445.3	6
	0.013	0.246		3273	3186.9	3445.3	6
	0.016	0.244		3273	3186.9	3359.2	6
	0.017	0.245		3273	3186.9	3445.3	4
	0.016	0.254		3273	3186.9	3445.3	3
	0.016	0.241		3273	3186.9	3359.2	4
	0.016	0.255		3273	3186.9	3445.3	4
	0.016	0.241		3273	3186.9	3445.3	4
	0.016	0.246		3273	3186.9	3445.3	4
	0.013	0.264		3273	3186.9	3445.3	4
	0.013			3273	3186.9	3445.3	4
LS110497	0.023	0.235	24.97	3273	3100.8	3359.2	3
	0.023	0.227	100	3186.9	3100.8	3445.3	3
	0.022	0.234	4.00481	3186.9	3100.8	3445.3	3
	0.023	0.236		3186.9	3100.8	3359.2	3
	0.023	0.231		3273	3100.8	3445.3	3
	0.023	0.231		3273	3100.8	3359.2	3
	0.024	0.235		3273	3100.8	3359.2	3
	0.022	0.234		3186.9	3100.8	3359.2	3
	0.023	0.233		3186.9	3100.8	3359.2	3
	0.023	0.233		3186.9	3100.8	3359.2	3
	0.023	0.235		3186.9	3100.8	3359.2	3
	0.023	0.23		3186.9	3100.8	3359.2	3
	0.021	0.234		3186.9	3100.8	3359.2	3
	0.023	0.238		3186.9	3100.8	3359.2	3
	0.022	0.234		3186.9	3100.8	3359.2	3
	0.022	0.234		3186.9	3100.8	3359.2	3
	0.022	0.232		3186.9	3100.8	3359.2	3
	0.022	0.229		3186.9	3100.8	3359.2	3
	0.023	0.232		3186.9	3100.8	3359.2	3
	0.023	0.235		3186.9	3100.8	3359.2	3
	0.023	0.225		3186.9	3100.8	3359.2	3
	0.023	0.233		3186.9	3100.8	3359.2	3
	0.023	0.227		3186.9	3100.8	3359.2	3
	0.021	0.234		3186.9	3100.8	3359.2	3
	0.023	0.227		3186.9	3100.8	3359.2	3
	0.023	0.229		3186.9	3100.8	3359.2	3
	0.023	0.234		3186.9	3100.8	3359.2	3
	0.023	0.233		3186.9	3100.8	3359.2	3
	0.023	0.227		3186.9	3100.8	3359.2	3
	0.024			3186.9	3100.8	3359.2	3
LS110627	0.011	0.316	35.237	3014.6	2928.5	3273	4
	0.012	0.338	100	3014.6	2842.4	3273	4
	0.012	0.331	2.83793	3014.6	2928.5	3273	4
	0.012	0.338		3014.6	2928.5	3273	4
	0.013	0.327		3014.6	2928.5	3273	4
	0.012	0.328		3014.6	2928.5	3186.9	4
	0.013	0.332		3014.6	2842.4	3273	4
	0.012	0.334		3014.6	2928.5	3273	3
	0.012	0.321		3014.6	2842.4	3273	4
	0.013	0.332		3014.6	2928.5	3186.9	4
	0.012	0.354		3014.6	2842.4	3273	4
	0.013	0.325		3014.6	2842.4	3273	4
	0.012	0.325		3014.6	2842.4	3273	4
	0.013	0.328		3014.6	2842.4	3273	4
	0.012	0.34		3014.6	2842.4	3273	4
	0.013	0.335		3014.6	2928.5	3186.9	4
	0.012	0.343		3014.6	2928.5	3186.9	4
	0.013	0.336		3014.6	2928.5	3186.9	4
	0.012	0.354		3014.6	2928.5	3273	4
	0.011	0.336		3014.6	2928.5	3273	4
	0.012	0.324		3014.6	2928.5	3273	4
	0.013	0.334		3014.6	2842.4	3273	4
	0.012	0.332		3014.6	2842.4	3273	4
	0.012	0.33		3014.6	2842.4	3273	4
	0.012	0.338		3014.6	2928.5	3186.9	4
	0.012	0.332		3014.6	2928.5	3186.9	4
	0.011	0.344		3014.6	2842.4	3273	4
	0.012	0.321		3014.6	2842.4	3273	4
	0.011	0.341		3014.6	2842.4	3273	4
	0.011			3014.6	2928.5	3273	4
LS110629	0.012	0.303	31.291	3014.6	2928.5	3273	3
	0.011	0.303	100	3014.6	2928.5	3186.9	3
	0.011	0.309	3.19581	3100.8	2928.5	3186.9	3
	0.011	0.305		3100.8	2928.5	3186.9	3
	0.011	0.305		3014.6	2928.5	3273	3
	0.011	0.304		3100.8	2928.5	3186.9	3
	0.011	0.305		3100.8	2928.5	3186.9	3
	0.011	0.306		3100.8	2928.5	3186.9	3
	0.012	0.299		3100.8	2928.5	3186.9	3
	0.012	0.302		3100.8	2928.5	3186.9	4
	0.013	0.298		3100.8	2928.5	3186.9	3
	0.014	0.302		3014.6	2928.5	3273	3
	0.012	0.301		3014.6	2928.5	3273	3
	0.012	0.304		3100.8	2928.5	3273	4
	0.008	0.315		3014.6	2928.5	3273	3
	0.009	0.306		3014.6	2928.5	3273	4
	0.009	0.299		3014.6	2928.5	3273	4
	0.012	0.31		3100.8	2928.5	3273	4
	0.011	0.309		3014.6	2928.5	3273	3
	0.011	0.303		3100.8	2928.5	3273	3
	0.012	0.304		3100.8	2928.5	3273	3
	0.011	0.304		3014.6	2928.5	3273	4
	0.012	0.303		3100.8	2928.5	3273	3
	0.013	0.304		3100.8	2928.5	3273	3
	0.009	0.317		3014.6	2928.5	3273	3
	0.013	0.3		3014.6	2928.5	3273	3
	0.011	0.31		3100.8	2928.5	3186.9	3
	0.011	0.303		3014.6	2928.5	3186.9	4
	0.01	0.315		3014.6	2928.5	3186.9	4
	0.01			3014.6	2928.5	3186.9	4
