# Supplementary material for: A new minute Pristimantis (Amphibia: Anura: Strabomantidae) from the Andes of southern Ecuador
Source: PLoS One. 2018 Aug 29;13(8):e0202332. doi: 10.1371/journal.pone.0202332 (PMC6114709; doi:10.1371/journal.pone.0202332)
Supplement: S4 Table — (XLSX) [file pone.0202332.s006.xlsx]

## Sheet: Hoja1
	MUTPL239	MUTPL240	MUTPL245	MUTPL246	MUTPL251	MUTPL277	MUTPL247	MUTPL252	MUTPL276
SVL - snout–vent length	16.7	18.4	16.5	16.9	16.1	17	20.2	19.7	20.4
HW - head width	6.2	7.1	6	6.3	6.1	6.3	6.9	7.2	7.1
HL - head length	6	6.3	5.9	6	5.7	6	6.4	6.1	6.2
IOD - interorbital distance	2.1	2.2	2.1	2	2	2.1	2.1	2.1	2.1
IND - internarial distance	1.6	1.5	1.4	1.4	1.3	1.5	1.6	1.6	1.6
EW - upper eyelid width	1.6	1.7	1.4	1.4	1.4	1.5	1.8	1.8	1.6
ED - eye diameter	2.2	2.2	1.9	2.2	2.1	1.9	2.2	2.2	2.3
EN - eye-nostril distance	1.3	1.5	1.2	1.3	1.3	1.4	1.7	1.7	1.5
TD - tympanum diameter	0.6	0.8	0.5	0.7	0.6	0.6	0.9	0.7	0.8
FL - femur length	7.1	7.8	6.9	7.4	7.2	7.1	7.9	7.9	8.2
TL - tibia length	7	7.8	7.1	7.3	7.2	7.7	8.1	8	8.1
FoL - foot length	6.9	7.5	6.2	7.1	6.2	6.8	7.7	7	7.5
HaL - hand length	4	4.6	3.7	4	3.6	3.9	4.5	4.4	4.4
BM - body mass	0.43	0.64	0.45	0.49	0.63	0.7	0.88	0.94	0.9
